# Supplementary material for: Silver Nanostructured Substrates in LDI-MS of Low Molecular Weight Compounds
Source: Materials (Basel). 2022 Jul 2;15(13):4660. doi: 10.3390/ma15134660 (PMC9267646; doi:10.3390/ma15134660)
Supplement: Supplementary file 1 [file materials-15-04660-s001.zip]

Archive with 1 entries (1 files):
- materials-1756760-supplementary.pdf
